# Supplementary material for: A First Genome Survey and Genomic SSR Marker Analysis of Trematomus loennbergii Regan, 1913
Source: Animals (Basel). 2021 Nov 8;11(11):3186. doi: 10.3390/ani11113186 (PMC8614269; doi:10.3390/ani11113186)
Supplement: Supplementary file 1 [file animals-11-03186-s001.zip]

Archive with 1 entries (1 files):
- animals-1366962-supplementary.xlsx
