# Supplementary material for: A First Genome Survey and Genomic SSR Marker Analysis of Trematomus loennbergii Regan, 1913
Source: Animals (Basel). 2021 Nov 8;11(11):3186. doi: 10.3390/ani11113186 (PMC8614269; doi:10.3390/ani11113186)
Supplement: Supplementary file 1 [file animals-11-03186-s001.zip › animals-1366962-supplementary.xlsx]

## Sheet: Table S1
Table S1. List of SSR primers of Trematomus loennbergii
No.	Motif	Forward primer		Reverse primer		Product size (bp)
		Sequence (5′ → 3′)	Tm (℃)	Sequence (5′ → 3′)	Tm (℃)
1	(AC)5	GGGTCGATGCAGAGACATGAT	59.93	GTTGACTTACCCGGTTTGACC	59.124	103
2	(AC)5	TGGATGTCCACGACCAATCTT	59.372	TGGCCTTGTAGGATGTTCTCC	59.44	102
4	(AC)5	CACCATTTCTGCTAAAGGGCC	59.522	CGGGTCACAACGGTCATCTA	59.471	107
5	(AC)5	TACGGAAGGGCAAGATGTGG	59.748	TGCCTTTGCATATTACATGAAGGT	59.045	103
6	(AC)5	ACTACAGGTTGCCGTTGTGT	59.821	ACTACACTTGTTGGGCTGGG	59.89	104
7	(AC)5	TCTTGTAAGTGGTAAGGGCCC	59.368	CCCAGGGACTAAGCTGTTTCA	59.649	101
8	(AC)5	TTGTGCCTTGTAACGCAGAC	59.058	ATTCCAACACAGGTACATGTAGTCA	59.987	164
9	(AC)5	AGACTGGTGATTACTGTCAAAGCT	59.959	CCGCCTTTACATCAACAGCC	59.548	105
10	(AC)5	AGGAATACGTGCGGCTGTAA	59.467	GAGAGCTCTCCTCGAACGTG	59.902	106
11	(AC)5	GTGCAAACAGCTCAGCAAGA	59.335	GGTGTTATTGAGGTGGGAGGT	59.366	103
12	(AC)5	TGCAACGTCTTCTCCTCTCTG	59.729	GCAGTGCAGCTCATATCTCCT	59.93	100
13	(AC)5	CCAGGTCATCAGCCACTTGT	59.963	GGAAAGAAGCTGATGGATAACAGG	59.422	103
14	(AC)5	CACCTGATGGAGCTCACACA	59.677	GTCAGTGTGTGTGAGCTCCA	59.895	129
15	(AC)5	CTTCCAGGGCTCAGAGAACC	59.748	GCGGTGGCTTTCTCATGAAC	59.831	102
16	(AC)5	AGTGTGTGAGACCTGCAGC	59.93	TCTCACACACTGCTGCAGG	59.93	133
17	(AC)5	TCAGATACACACCACCTGTCC	59.1	TGTGTGTAGGACAGGTGGTG	59.244	131
18	(AC)6	AGGTCAAAGTCCCACACAGG	59.526	CGCCCACACCTTTAGTTCCT	59.964	107
19	(AC)6	GATTAGATCGGCTGGCACGA	59.968	AGTCCTTGTCAGTCCAGTGC	59.605	101
20	(AC)6	CAGGGTGGTCTGGTGGAAC	59.927	TGTGTTTAGGCTTGTTGCAAGG	59.899	103
21	(AC)6	GAACATGCACGCTGAGGAAA	59.126	AAAGCAGCCTGACCTGATGT	59.597	110
22	(AC)6	ATCTGTTACCGCTTGTCCCA	59.019	TGCTTCTTCTCACTCATCTCACT	59.169	104
23	(AC)6	TCGTAAACCTTTGGCCACCA	59.817	GTTGCTACCCTCACATGTCCA	59.997	103
24	(AC)6	CCTGTGCAGTCTGGTAGACC	59.752	CACAGATCTGACATAGGGAAGCA	59.866	101
25	(AC)6	TCCCACTTTGAAGCCTCCTTC	59.926	CCCAAGTGAGGGCTAATCGT	59.458	106
26	(AC)6	GGCTATACTGCGGCTGGTAT	59.391	TGCACACAAGCTTGCATGTT	59.539	110
27	(AC)7	GACAGCTCTCTTGGCTCACA	59.68	AGTGGCTGAGTTAACTGTCACT	59.299	101
28	(AC)7	TGTCCAATGTATTCCTCCTACCC	59.285	CTCTGATGAGCCAAGTCAGGA	59.17	101
29	(AC)7	TGTATGCGTGAGTCACATCCA	59.452	GTCTGGGATCAGGCCAACAT	59.743	114
30	(AC)7	CCAGTTTGGAGGTCTGTCCC	59.963	GGAACTGGGTCAAGGCTGAA	59.89	100
31	(AC)7	CAGATGGAAGCAGCAGGAGA	59.46	TGCCGCTCTTTGGAATACCT	59.382	104
32	(AC)7	ACCTGGCACTGCTCTGTTAC	59.965	TGGAGTAGACGGTGCATGAG	59.182	108
33	(AC)7	AGTGCTCGGTGGAAATGTGT	59.891	TCTCTGATAGTCTGAGTGTATGCAC	59.702	110
34	(AC)7	TTTCCGTCACTGAGGACTGC	59.966	TCTCGCTCAATGTACCGTGT	59.114	105
35	(AC)7	GCAGATTGGATTGCTGGCAG	59.898	GGTCTACTTTCGTGGCCACA	59.966	106
36	(AC)7	TGTAGCTCACCCTCTCAGCT	59.96	CGTGCTAACTGGCCCTAGAG	59.897	100
37	(AC)8	TCAGACAGCTTACTTCCTCCAG	59.171	TCAGCAGATTGTGATACAGTACGT	59.842	101
38	(AC)8	GCACATAATGGCTTGCTGAGG	59.933	CCAGTGGCCTTCAGGTCTTT	59.889	101
39	(AC)9	TGACGTCTCATTCGAAGATGAAGA	59.844	TCTGCATTTACACGCGCATG	59.903	110
40	(AC)9	AGGCTTCAGATGAACTCAGCT	59.092	CGGAAACAACTCAGAGAAGGAGA	59.994	111
41	(AC)10	CGTCAGTATCGCTCGTCACA	59.904	TGTGGAGAAGGCAGAACACC	59.891	117
42	(AC)10	TCAAAGAGGAGAATACTGGAAGCA	59.468	CTCGAGGCACAGTCAGGATT	59.466	101
43	(AC)10	AATTGGAGCATCACAGCCCA	59.96	GTGTGTATCCCTGCTGCGTA	59.825	105
44	(AC)10	TGGCTTAGTCCTCTGTCCCA	59.884	GGCAGACTAACATGGCAAGC	59.547	105
45	(AC)10	GGGATTCTGTCCTGTCCTTGA	59.091	AGGCTTTCTGTTGCAGGTCA	59.817	112
46	(AC)11	TGTGTGTTTCCATAGGTCGCA	59.929	ATCTGAGACACGCAAGCTGT	59.68	121
48	(AC)12	CGCCTCTTCGCACCTCATAT	59.967	TTCAATTCCCTGTGTGCACG	59.049	112
50	(AC)13	ACATTGCTGACATAGATAATGCACA	59.176	TGTCTGTACATGATGCGCCA	59.751	100
51	(AC)13	GCTTCTCGTCATAAACAGGGC	59.334	ACTGCAGGACAACAACACCT	59.744	100
52	(AC)13	ATCCAGGACCCTTCAGAGGA	59.281	GTCAAGCAGGCTTTGTTCGA	59.056	110
54	(AC)14	AGACAGAACACTGCAGTACGG	60	TCTGACTGGCTAGTTGTAATGAGT	59.227	113
55	(AC)14	CTGTAACCTTGTGGCTCCGT	59.965	GAGAGTTTAGAGCCGTGCCA	59.753	116
56	(AC)14	GCTTCCAATGAGCTCTGATGG	59.052	GCTTTCTGTGGAGTAAGGAGTGA	59.993	108
58	(AC)16	GGCAGTCACTAGTGGAGCAT	59.461	GGGTTGTCAAAGCAGCTTCTC	59.732	106
59	(AC)16	AGTGAAGCAGTGAGCCTCAG	59.679	GGAAGCCCTGTGATGAGACA	59.385	122
61	(AC)18	GTTCAGCCAATGCCAATCCC	59.824	ACGGCACATCATCTGTAGCT	59.173	104
62	(AC)18	GTCCTGCCAGAGACTCTGC	59.782	GGGCTCGGAGATGTGTATAAGA	59.108	101
63	(AC)18	ACAACACCTGAAACCGAGGT	59.455	ATCGATCACCTGAACCACCG	59.824	114
66	(AC)19	CGAGTCCTAATGAAATACACGCG	59.82	CTCTCCCATGTACCAGCTGG	59.533	105
67	(AC)20	TGGTCAGTTTCTGGCATCCC	59.962	GGGTAAACGACAAAGCACATGA	59.449	100
68	(AC)20	AGACATTTGGCCCTTCTGCT	59.593	GCCCTCACTAAGACATACGGT	59.245	120
69	(AC)20	CCTGTAGAGGTCACAGCCAC	59.752	GGCTCTTTCTGCCAAGAGGA	59.674	134
71	(AC)20	TGCTTGAGCTATGCCACCAT	59.743	CAACTCAAAGCTGCTGAACTCA	59.385	122
72	(AC)21	CCTCACACCCACGCTTTAGA	59.68	ACAGCATTCGATCTGTTGGGT	59.996	119
73	(AC)21	TGGCAGTGTCAGTGCATATCT	59.444	GCCAGAAGGATGAAGACCTGA	59.443	120
74	(AC)21	TGCCTGGTAACTCATCTATGGC	59.895	CCAGCAAGCTGAGAGTTCCA	59.964	114
75	(AC)21	ACCTACGAGATATTTACACCCGC	59.995	CCCGTTTATTGACAGATGGCG	59.669	101
76	(AC)22	AGGTCGAACAAAGTCAGAGCA	59.587	TCTGCACAAAGACAAACAGGC	59.595	133
77	(AC)22	GGAAGTGGCCTGTCAGTCAA	59.891	CCAGAGACAGGAAGACCAGC	59.751	107
78	(AC)22	ACACATTAACACTCGACTCCCT	59.102	AGCATTTGGGAGTTTCCTGGT	59.852	113
80	(AC)23	TGGAGCAGTCAGGCATCAAA	59.599	CCCGCGTGTGTAAACAATCA	59.131	139
81	(AC)23	ACTGCTTACTGTTGCTTACTGC	59.191	AGCATCACCACAAGTACAACCT	59.893	136
82	(AC)23	CACACATCCTCACACAGCCT	59.964	TGGAAGTGAGGCTGTGTGAG	59.606	101
83	(AC)24	AGCAGTGATGTACTCGAGCAA	59.454	TTCCAGACCTTTGGTGGGAG	59.229	105
84	(AC)24	TCTGTTACATGCACACTCTCCT	59.1	GGCGAAGGAAAGGGTGTGTA	59.964	124
85	(AC)25	GGACAGGCCTGTTGATCCAA	59.962	CTGCTACTGTCAGCCTCGAG	59.9	132
87	(AC)25	TTTCGGCCTCTGCAAATGTG	59.402	GGTGCAGAGGAGGATGGATC	59.604	112
88	(AC)25	GCTTCACGCTAGAAGATGCC	59.066	TGGTCCTCAGACGTTCACTG	59.326	130
89	(AC)26	GCACAATAAACTCTCTCGCAACA	59.814	GACTGCCACTGTCCTTGAGT	59.605	118
90	(AC)26	GGCGGATCAGAAGGTTCCAT	59.819	GGCTGTCCTGCTTCTAGACA	59.102	110
93	(AC)27	CACCTCTGTGCTACTTGTCGA	59.73	TGGGTTTCAGAGAGCAGGAG	59.02	121
94	(AC)27	CGGAACTATAGATGCACACAAGC	59.754	GCATTCAGAACCTCACAATCCTG	59.872	120
95	(AC)27	GGTTTGCTTTCCTACATGTTATTGC	59.423	GAACACCTGCTCTGTTGGGA	59.891	131
96	(AC)27	CCTGATGGGCGCACTGAT	59.809	TGGAGCTGCTCATGTGTTGT	59.891	119
97	(AC)27	TCTCCAAGTTCCACGCATGT	59.604	CAGCTCCGAGTCCTGCAG	59.816	139
99	(AC)28	CTTTCACTGCTCAGCAAGGC	59.76	CGTGGAAAGAAAGAGGAGGGT	59.652	124
100	(AC)29	AGCCACACTATAACCCTTGCT	59.084	TGGCCTGGATGACTGACATG	59.746	114
101	(AC)29	GCTGCTAAATGAAGTTACGACAGA	59.374	AGCCGGATATAAAGCTATGCCA	59.428	138
102	(AC)30	AGACCAAATGCATTAACCTGTTGT	59.411	GAGAACCAACCACGGACAGT	59.894	137
104	(AC)30	GGTCTCTGGCTGACATATGCA	59.86	TGGAGAGAGAAGCACTGAGC	59.106	140
106	(AC)31	TGGAGGTGAGGGAGGTCAG	59.921	AGGCTTCAGTTAACCTCAGTCA	59.027	137
107	(AC)33	TGCTCCATCTGATCTCTGCAC	59.862	TGCGAGATGTGTATAAGAGACAGG	59.963	115
108	(AC)33	TGCTGTAGTGAGGAGAATGGG	59.166	TCTGCATTCACATGGATTCAAGC	59.87	135
109	(AC)33	TCAATGGCTTGTGGGAAGAGA	59.295	ACATGACCAGAGGAAACCCG	59.675	155
110	(AC)33	GGGAGCAATTGAAGGTTCCG	59.189	ACATTTACCACAACCTAGGAGAGT	59.155	110
111	(AC)33	ACATTCAGACACCGCATCCA	59.675	TGACCCTGCTGTCACTTCAC	59.893	150
113	(AC)34	TTTGAGTAGGAGGAGAAAGGAGC	59.484	AACCATCTTGTTCCAGCAATACC	59.236	140
114	(AC)34	GCAAGACCAGAGAGTGACGT	59.684	CAGGTGAACGTGTGGACTCA	59.896	135
115	(AC)35	ACATGCCTGGACTTGTGGG	59.925	TCATTCTGCTGAGTGCTACCC	59.792	128
116	(AC)35	TCTGCTTAGGACAGGTGCAC	59.678	AGTGCACAGATGGTATTCAGGT	59.427	136
117	(AC)35	AGTCAAACTGTTTGTGATTTGCATG	59.479	TTCCCTCCAAGCTCTGATGC	59.746	133
118	(AC)35	CAGGTGAAAGTGTCCCTGCT	59.891	TGTGTGTTTGTGTGTGTTCGT	59.126	140
119	(AC)37	GTGAGTTTGAGAGTCAGCAGAGA	59.995	CACGAGGAGGTGATGATTACAGT	59.869	138
120	(AC)37	AACTCGAGGTGGATGCAGTC	59.752	AAGCAAGAACGCCTCGAAAC	59.413	142
122	(AC)38	ACCTGGATATATGGGCCGTG	59.016	TCAGCTGGACGTTAATACACCA	59.436	137
123	(AC)39	AGCTCTGCATTCCACCACAT	59.669	GCGATTACAAGAGTACACCACAC	59.633	139
124	(AC)40	CACAGATCGAATGACGCATGG	59.74	TCATCTTCACATAGCACGGCT	59.518	137
125	(AC)41	AGACAGCGTCTCAGACTGTG	59.404	GCATGGACCATTACAACCTGG	59.249	151
126	(AG)11	TGCATCATACCCAGTTCAAGACT	59.736	GAGCATTTGGTAGCTGAGCG	59.345	111
127	(AG)11	TCAAAGTGTCACGGAGCCTC	59.966	ACCCTGACAATCTACTGAATAGTCA	59.042	116
128	(AG)13	CCATGAGCATCTGTCCGTCA	59.824	TCTGTGCCTCGGTAAACCAC	59.966	122
129	(AG)13	AGCAACGGAGAAATGTGGGA	59.6	GTCTGTCTCCCATCCTCACC	59.173	103
130	(AG)14	TGTGTACTGCCTGCATGTGT	59.892	GCCTGGAGCCAAACAAACAG	59.967	122
132	(AG)16	CTGAATGAATCACAGGCCGC	59.62	CAGTTTCTCGCATTGCTGGG	59.83	105
133	(AG)16	AGATGGACGAGAGAGCATTGG	59.588	TGTGAAACTCCTGTCAGTCTGT	59.234	112
134	(AG)17	TTCTGGGTCAAGTACGGTGC	59.966	GCACAGCAGAGGACCTGTAA	59.678	100
136	(AG)23	CACGTGTCTGTGTGTGCATT	59.343	ACTGTGTTGCCTCATGAGCT	59.601	119
137	(AG)30	TCCCTCTTCGTTTGATTACCTCA	59.164	TGAGAAAGTGGCAGGTGACA	59.163	131
138	(AG)33	TGTTTGCTCTCCTGTCCGAC	59.966	GCCATATGACCCGGGTGAG	59.929	113
139	(AG)5	TGGAGTGGGATGATATCGTACG	59.182	TCCCTGGTTGACAGCTTCTG	59.602	103
141	(AG)5	TCCGACCACAGTTCGAAGTC	59.687	CTGTGGTTGGAGGAAGGACA	59.235	110
142	(AG)5	TGGGTTTGGAAAGGGACAGG	59.813	TCTGTGTCAGCAGTTTAGCGT	59.931	105
143	(AG)5	TGAGCTGAATCCTTAACATGACCT	59.774	TTCACCACAAGGAGGCAGAC	59.891	100
144	(AG)6	TCCAGAACTTCAGGGTTTGACA	59.492	GGTGGTCTGCCTCAGATCTG	59.822	100
145	(AG)6	CTGTGCATCGTCAGGACTCA	59.755	GAGGGTGAGACAGAGGGAGT	59.96	100
146	(AG)7	ACAAACGTGACTGCAGTGTG	59.273	GTGGGAGGAGCTTATGGAGG	59.238	105
147	(AG)7	CAAAGCCGACGTTGTGGTTT	59.9	CCCTGTAATATCTGCCTGTCCC	59.961	105
148	(AG)8	TGGAGCACATTACCACCTGTC	59.997	CCACCCACACTCTTCACCC	59.927	114
149	(AG)9	TTCACAGCAAGGAGGACGTC	59.966	TGCTGTGTCATCTCTCTCTTTCA	59.424	111
150	(AT)11	CCACCTGAACTGTGTGATCTCA	59.962	TACCACGTCTCTGTCGTCCT	59.964	122
151	(AT)5	AGCCAAATTCAGTTCCACCAC	59.036	CCAGAGTTTGGTTTGGCTGC	59.967	108
152	(AT)7	TCGCTTCCTGTAATAACTCCATGT	59.838	TGAAGGCTCCGATATCATGGTG	59.962	101
153	(AT)8	AGGCATTGACAAGAGAGCAGA	59.373	TCAGTTTCATATCTTTCCACCGC	59.061	102
154	(AT)8	AGTGCAGGTGAAGGAAACAGA	59.51	TGGAAATGTTTAGGGACGTTGC	59.445	113
155	(AT)9	AGGGAAATGGAGGACAGTTAACA	59.344	ACGGATGAGCTCAGTGATGG	59.537	108
157	(AAC)7	TGATGGCTCAGGTACTTTGTGA	59.363	GCCACTCACAGAAAGAGACCA	59.929	105
158	(AAC)11	CAGCTATAAGCAAAGGAGACCCT	59.864	AGGACTTCCTGGTAGTTTCAAACA	59.835	135
159	(AAG)5	GCTTCGGTCCTTGTTTGCTC	59.761	ACCCTGAAACGAATCGGCTT	59.964	105
160	(AAG)11	ACTCCTCACTGTCACTTCAAATCA	59.898	CCTGATTCTGAGAATTAGCTTGCAG	59.992	120
161	(AAG)25	GCAAGCTGCAATTTACTCTCTCA	59.562	TGCTGCAGATACATAACGGGA	59.24	130
162	(AAG)38	TGTTGGACATGATCTGTGGCT	59.648	TGACTAACCATAGCCGTGTGT	59.103	179
163	(AAT)5	GCTCTGTTGTTATTGGTCAACCA	59.432	GCACCTTGAGATGACGTTGTC	59.539	104
164	(AAT)5	CCTGTGTTCACCTCCATTGGA	59.926	CAGCAAGCGTCTTTGAGCAT	59.48	103
165	(AAT)5	ACAGAGGAATGTGCAAGGTTTG	59.375	TAAAGCGCTTTGAGCACCAG	59.126	104
166	(AAT)5	TTACAGTCTGGCAGCTGGTG	59.965	GCGACATCTAAATGCATCTGGG	59.775	107
167	(AAT)5	TGAGCCATCTAGGTAGTTACAGTC	59.112	AGCGATTTGAGCACCAGGAA	59.963	101
168	(AAT)6	AAAGCGTCTTTGAGCACGAG	59.138	ACCCTGTCTGTCTGACTCTCT	59.573	108
170	(AAT)6	TCCCACAAGCTTTACCACTGT	59.507	CTTCACTAAGCGACCTTGGGT	59.998	105
171	(AAT)7	CGCCGACTAATGCTTGCTTT	59.552	TGGTTTATCAATGTGTCGCTTGG	59.81	121
172	(AAT)7	CCACGCAGGCTAATTTGCAA	59.757	TCACCCTTGACTGTTCTTGCT	59.51	103
173	(AAT)8	CATCCCATTTCCATCGTGCG	59.691	TGCTTATGCAAGTTAGGGAAACTC	59.3	117
174	(AAT)14	GTCTCCAGAGCGTCTTTGAGT	59.729	ACCACAACTTCCTTGCTATAGACT	59.467	123
175	(AGC)36	CGGCGAAGTCCTGGCATATA	59.683	CGTGTTTGGTGCTCTGCTG	59.719	188
176	(AGG)5	AGTGTGTCTTCACCTCATCCTT	59.025	AGAGAAGCACGAAGAAGTGACA	59.638	103
179	(AGG)18	GGAGGAAGTTACTGTCGGTGT	59.383	AACTCCCTTTCCTCTGTGCC	59.598	123
180	(ATC)5	TATCACGGAAGCTGGGTTGG	59.748	CGACTCTCGTACTGCGTGAA	59.835	105
181	(ATC)6	TCTGTTTCCCTGTGGTGCTC	59.891	CCCTTGTGTTGAAGACGTGG	59.056	109
